# Supplementary material for: Dynamic Inverse Relationship Between Cell-Free DNA and Anti-dsDNA Antibodies in Experimental SLE Highlights the Potential for Targeted Immunomodulatory Therapy
Source: Pathophysiology. 2025 Sep 16;32(3):48. doi: 10.3390/pathophysiology32030048 (PMC12452575; doi:10.3390/pathophysiology32030048)
Supplement: Supplementary file 1 [file pathophysiology-32-00048-s001.zip]

Archive with 1 entries (1 files):
- pathophysiology-3604246-supplementary.pdf
